# Supplementary material for: A systematic literature review of indicators measuring food security
Source: Agric Food Secur. 2023 May 5;12(1):10. doi: 10.1186/s40066-023-00415-7 (PMC10161169; doi:10.1186/s40066-023-00415-7)
Supplement: Supplementary file 1 — Additional file 1: Data and list of articles used in the systematic literature review on food security measurement (N = 78). [file 40066_2023_415_MOESM1_ESM.xlsx]

## Sheet: Sheet 1
Supplementary Material B: Data and list of articles used in the systematic literature review on food security measurement (N = 78)
	Article information							Indicators used [1 refers to the specfic indicator has been used by the study]																				Summary of indicators			Dimensions covered				Components covered				Recent concepts		Level of analysis
SN	Authors	Article title	Year of publication	Country	Data type	Journal	DOI	HFSSM	FIES	HFIAS	ELCSA	HHS	GFSI	Undernourshimnet indicator (calorie adequacy)	GHI	HDDS	WDDS	IDDS	FCS	CSI	RCSI	FAQ	Stunning	Underweight	Wasting	BMI	MUAC	Number of other indicators used	Total number of indicators per article	Name of all the indicators used	Availability	Access	Utilization	Stability	Quantity	Quality	Safety	Preference	Resilience	Vulnerability	Global	National	Regional	Household	Individual
1	Ahn S., Norwood F.B.	Measuring Food Insecurity during the COVID-19 Pandemic of Spring 2020	2021	USA	Primary	Applied Economic Perspectives and Policy	10.1002/aepp.13069	1																				0	1	HFSSM	1	1			1	1								1
2	Bakhtsiyarava, Maryia; Williams, Tim G.; Verdin, Andrew; Guikema, Seth D.	A nonparametric analysis of household-level food insecurity and its determinant factors: exploratory study in Ethiopia and Nigeria	2021	Ethiopia, Nigeria	Secondary	FOOD SECURITY	10.1007/s12571-020-01132-w									1						1						0	2	HDDS, FAQ (self-reported shortage of food in the last year)	1	1			1	1								1
3	Guha, Saurav; Chandra, Hukum	Measuring disaggregate level food insecurity via multivariate small area modelling: evidence from rural districts of Uttar Pradesh, India	2021	India	Secondary	FOOD SECURITY	10.1007/s12571-021-01143-1							1														0	1	Calorie adequacy (derived from HCES)	1	1			1								1	1
4	Tambo, Justice A.; Uzayisenga, Bellancile; Mugambi, Idah; Bundi, Mary	Do Plant Clinics Improve Household Food Security? Evidence from Rwanda	2021	Rwanda	Primary	JOURNAL OF AGRICULTURAL ECONOMICS	10.1111/1477-9552.12391		1							1	1					1						0	4	FIES; HDDS; WDDS; FAQ	1	1			1	1								1
5	Burke M., Cabili C., Berman D., Forrestal S., Gleason P.	A Randomized Controlled Trial of Three School Meals and Weekend Food Backpacks on Food Security in Virginia	2021	USA	Primary	Journal of the Academy of Nutrition and Dietetics	10.1016/j.jand.2020.10.026	1																				0	1	HFSSM (with 30-day recall)	1	1			1	1								1
6	Nicholson C.F., Stephens E.C., Kopainsky B., Thornton P.K., Jones A.D., Parsons D., Garrett J.	Food security outcomes in agricultural systems models: Case examples and priority information needs	2021	Kenya, Mexico	Secondary	Agricultural Systems	10.1016/j.agsy.2020.103030		1	1						1												1	4	FIES (HFIAS), HDDS and food consumption expenditures, and the stability of these indicators incorporated into a dynamic household-level agricultural model	1	1		1	1	1		1						1
7	Caccavale O.M., Giuffrida V.	The Proteus composite index: Towards a better metric for global food security	2020	World	Secondary	World Development	10.1016/j.worlddev.2019.104709																					1 [PCI]	1	PCI	1	1	1	1	1							1
8	Vaitla, Bapu; Cisse, Jennifer Denno; Upton, Joanna; Tesfay, Girmay; Abadi, Nigussie; Maxwell, Daniel	How the choice of food security indicators affects the assessment of resilience-an example from northern Ethiopia	2020	Ethiopia	Secondary	FOOD SECURITY	10.1007/s12571-019-00989-w												1		1							0	2	FCS, RCSI	1	1			1	1			1					1
9	Ogutu S.O., Gödecke T., Qaim M.	Agricultural Commercialisation and Nutrition in Smallholder Farm Households	2020	Kenya	Primary	Journal of Agricultural Economics	10.1111/1477-9552.12359							1														1	2	Calorie adequacy	1	1			1	1								1
10	Tuholske, Cascade; Andam, Kwaw; Blekking, Jordan; Evans, Tom; Caylor, Kelly	Comparing measures of urban food security in Accra, Ghana	2020	Ghana	Primary	FOOD SECURITY	10.1007/s12571-020-01011-4			1									1									0	2	HFIAS (HFIAP), FCS	1	1			1	1		1						1
11	Sandoval L.A., Carpio C.E., Garcia M.	Comparison between experience-based and household-undernourishment food security indicators: A cautionary tale	2020	Guatemala	Secondary	Nutrients	10.3390/nu12113307				1			1														0	2	ELCSA, Household Undernourishment Indicator (household's calorie availability vs requirement)	1	1			1	1		1						1
12	Bertelli O.	Food security measures in sub-saharan Africa. A validation of the LSMS-ISA scale	2020	SSA	Secondary	Journal of African Economies	10.1093/jae/ejz011																					1	1	Experience-based composite FS scale (derived from questions taken HFIAS and CSI), calorie availability, food diversity and food expenditure (all recall of 7 days)	1	1			1	1		1						1
13	Wright B.N., Tooze J.A., Bailey R.L., Liu Y., Rivera R.L., McCormack L., Stluka S., Franzen-Castle L., Henne B., Mehrle D., Remley D., Eicher-Miller H.A.	Dietary Quality and Usual Intake of Underconsumed Nutrients and Related Food Groups Differ by Food Security Status for Rural, Midwestern Food Pantry Clients	2020	USA	Primary	Journal of the Academy of Nutrition and Dietetics	10.1016/j.jand.2020.04.011	1																				1	2	HFSSM, Healthy Eating Index-2010 derived from 24-hour recall food intake	1	1			1	1									1
14	Kumar, Anjani; Thapa, Ganesh; Mishra, Ashok K.; Joshi, P. K.	Assessing food and nutrition security in Nepal: evidence from diet diversity and food expenditure patterns	2020	Nepal	Secondary	FOOD SECURITY	10.1007/s12571-019-01004-y																					1	1	Diet diversity using the Simpson Index, which accounts for both the number of foods consumed and the expenditure share of each (11) food group	1	1			1	1								1
15	Chegere, Martin Julius; Lokina, Razack; Mwakaje, Agnes G.	The impact of hermetic storage bag supply and training on food security in Tanzania	2020	Tanzania	Primary	FOOD SECURITY	10.1007/s12571-020-01052-9			1																		0	1	HFIAS	1	1			1	1		1						1
16	Islam, Md Mofakkarul; Al Mamun, Md Abdullah	Beyond the risks to food availability - linking climatic hazard vulnerability with the food access of delta-dwelling households	2020	Bangladesh	Primary	FOOD SECURITY	10.1007/s12571-019-00995-y												1									0	1	FCS	1	1			1	1				1				1
17	Galarza, Monserrath Ximena Lascano	Resilience to Food Insecurity: Theory and Empirical Evidence from International Food Assistance in Malawi	2020	Malawi	Secondary	JOURNAL OF AGRICULTURAL ECONOMICS	10.1111/1477-9552.12397												1									2	3	FCS; household per capita food expenditure, Resilience Index Measurement and Analysis II of FAO	1	1		1	1	1			1					1
18	Ahn S., Smith T.A., Norwood F.B.	Can Internet Surveys Mimic Food Insecurity Rates Published by the US Government?	2020	USA	Primary	Applied Economic Perspectives and Policy	10.1002/aepp.13002	1																				0	1	HFSSM	1	1			1	1								1
19	Bolarinwa, Olufemi Daniel; Ogundari, Kolawole; Aromolaran, Adebayo B.	Intertemporal evaluation of household food security and its determinants: evidence from Rwanda	2020	Rwanda	Secondary	FOOD SECURITY	10.1007/s12571-019-00986-z									1												0	1	Integration of HDDS and per capita food expenditure. Households that crosses both thresholds in each of the period considered in this study are classified as food secure; those that cross only one of the thresholds are classified as partially food insecure; while households that fall below both thresholds are classified as being completely food insecure	1	1		1	1	1								1
20	Geyik, Ozge; Hadjikakou, Michalis; Bryan, Brett A.	Spatiotemporal trends in adequacy of dietary nutrient production and food sources	2020	World	Secondary	GLOBAL FOOD SECURITY-AGRICULTURE POLICY ECONOMICS AND ENVIRONMENT	10.1016/j.gfs.2020.100355							1														1	2	Energy and nutrient adequacy of primary production	1	1		1	1	1					1	1	1
21	Ira A., Farrokhfal M., Mali Z.	The nutritious price index and food security of urban and rural households in Iran	2020	Iran	Secondary	Statistical Journal of the IAOS	10.1093/wber/lht015																					1	1	NPI, CoRD	1	1		1	1	1						1		1
22	Izraelov, Meital; Silber, Jacques	An assessment of the global food security index	2019	World	Secondary	FOOD SECURITY	10.1007/s12571-019-00941-y						1															0	1	GFSI	1	1	1	1	1	1	1				1	1
23	Hossain, Marup; Mullally, Conner; Asadullah, M. Niaz	Alternatives to calorie-based indicators of food security: An application of machine learning methods	2019	Bangladesh	Secondary	FOOD POLICY	10.1016/j.foodpol.2019.03.001									1	1		1									1	4	FCS, HDDS, WDDS, calorie availability	1	1			1	1								1
24	Omidvar, Nasrin; Ahmadi, Davod; Sinclair, Kate; Melgar-Quinonez, Hugo	Food security in selected Middle East and North Africa (MENA) countries: an inter-country comparison	2019	MENA countries	Secondary	FOOD SECURITY	10.1007/s12571-019-00935-w		1																			0	1	FIES	1	1			1	1						1			1
25	Marivoet, Wim; Becquey, Elodie; Van Campenhout, Bjorn	How well does the Food Consumption Score capture diet quantity, quality and adequacy across regions in the Democratic Republic of the Congo (DRC)?	2019	Democratic Republic of the Congo	Secondary	FOOD SECURITY	10.1007/s12571-019-00958-3							1					1									0	2	FCS, Mean adequacy ratio of calorie and 14 micronutrients	1	1			1	1								1
26	Ngome, Precillia I. Tata; Shackleton, Charlie; Degrande, Ann; Nossi, Eric Joel; Ngome, Francis	Assessing household food insecurity experience in the context of deforestation in Cameroon	2019	Cameroon	Primary	FOOD POLICY	10.1016/j.foodpol.2019.02.003			1																		0	1	HFIAS	1	1			1	1		1						1
27	Courtemanche, Charles; Carden, Art; Zhou, Xilin; Ndirangu, Murugi	Do Walmart Supercenters Improve Food Security?	2019	USA	Secondary	APPLIED ECONOMIC PERSPECTIVES AND POLICY	10.1093/aepp/ppy023	1																				0	1	HFSSM	1	1			1	1								1
28	Ibok, Otu W.; Osbahr, Henny; Srinivasan, Chittur	Advancing a new index for measuring household vulnerability to food insecurity	2019	Nigeria	Secondary	FOOD POLICY	10.1016/j.foodpol.2019.01.011							1					1	1								1	4	Vulnerability to Food Insecurity Index, FCS, CSI, Calorie adequacy	1	1		1	1					1				1
29	Beveridge, Louise; Whitfield, Stephen; Fraval, Simon; van Wijk, Mark; van Etten, Jacob; Mercado, Leida; Hammond, James; Davila Cortez, Luz; Suchini, Jose Gabriel; Challinor, Andrew	Experiences and Drivers of Food Insecurity in Guatemala's Dry Corridor: Insights From the Integration of Ethnographic and Household Survey Data	2019	Guatemala	Primary	FRONTIERS IN SUSTAINABLE FOOD SYSTEMS	10.3389/fsufs.2019.00065			1																		0	1	HFIAS	1	1			1	1		1						1
30	Abu, Brenda; Oldewage-Theron, Wilna	Food insecurity among college students in West Texas	2019	USA	Primary	BRITISH FOOD JOURNAL	10.1108/BFJ-12-2018-0804			1							1											0	2	HFIAS, WDDS	1	1			1	1		1							1
31	Huang, Yingying; Tian, Xu	Food accessibility, diversity of agricultural production and dietary pattern in rural China	2019	China	Secondary	FOOD POLICY	10.1016/j.foodpol.2019.03.002																					1	1	China Food Pagoda Score: A measure of an overall dietary quality for each household derived from 24-hour individual dietary intake data. Specifically, each food group receives score “1” if the real consumption is within the recommended consumption interval. If the real consumption is 50% higher than the upper bound or 50% lower than the lower bound, the score is “0.5.” If the deviation between re…	1	1			1	1								1
32	Sileshi M., Kadigi R., Mutabazi K., Sieber S.	Analysis of households’ vulnerability to food insecurity and its influencing factors in East Hararghe, Ethiopia	2019	Ethiopia	Primary	Journal of Economic Structures	10.1186/s40008-019-0174-y							1														1	2	Vulnerability as expected poverty (VEP) approach, Per Capita Food Consumption Expenditure relative to the amount of money required to achieve the daily minimum dietary requirement. A household is considered to be food insecure if the amount of money it spends on food and the value of consumption from own produce are not sufcient or nutritionally adequate for a basic diet	1	1			1					1				1
33	Sholeye, Oluwafolahan Oluwagbemiga; Animasahun, Victor Jide; Salako, Albert Adekunle	A world free of hunger: An assessment of food security and dietary diversity among adult primary care clients in rural southwest Nigeria	2019	Nigeria	Primary	NUTRITION & FOOD SCIENCE	10.1108/NFS-06-2018-0156			1								1										0	2	HFIAS, IDDS,	1	1			1	1		1							1
34	Romo-Aviles, Mariana; Ortiz-Hernandez, Luis	Energy and nutrient supply according to food insecurity severity among Mexican households	2018	Mexico	Secondary	FOOD SECURITY	10.1007/s12571-018-0836-x				1																	0	1	ELCSA	1	1			1	1		1						1
35	Buehler, Dorothee; Hartje, Rebecca; Grote, Ulrike	Matching food security and malnutrition indicators: evidence from Southeast Asia	2018	Cambodia, Lao PDR	Primary	AGRICULTURAL ECONOMICS	10.1111/agec.12430			1									1		1		1	1	1			0	6	FCS, RCSI, HFIAS, Underweight, Stunting, Wasting	1	1	1		1	1		1						1
36	Hussein F.M., Ahmed A.Y., Muhammed O.S.	Household food insecurity access scale and dietary diversity score as a proxy indicator of nutritional status among people living with HIV/AIDS, Bahir Dar, Ethiopia, 2017	2018	Ethiopia	Primary	PLoS ONE	10.1371/journal.pone.0199511			1						1										1		0	3	HFIAS, HDDS, BMI	1	1			1	1		1						1	1
37	Segall-Correa, Ana Maria; Marin-Leon, Leticia; do Amaral Azevedo, Marta Maria; Ferreira, Maria Beatriz R.; Gruppi, Deoclecio Rocco; Camargo, Daniele F. M.; de Toledo Vianna, Rodrigo Pinheiro; Perez-Escamilla, Rafael	The Brazilian food security scale for indigenous Guarani households: Development and validation	2018	Brazil	Primary	FOOD SECURITY	10.1007/s12571-018-0847-7				1																	0	1	ELCSA, adapted Brazilian Food Security Scale	1	1			1	1							1	1
38	Ramirez M.A.R.M., Viajar R.V., Azaña G.P.	Construct validity of an adapted Radimer/Cornell measure of food insecurity in the Philippines	2018	Philippines	Secondary	Malaysian Journal of Nutrition																						1	1	Radimer/Cornell measure	1	1			1	1								1
39	Ambikapathi, Ramya; Rothstein, Jessica D.; Penataro Yori, Pablo; Paredes Olortegui, Maribel; Lee, Gwenyth; Kosek, Margaret N.; Caulfield, Laura E.	Food purchase patterns indicative of household food access insecurity, children's dietary diversity and intake, and nutritional status using a newly developed and validated tool in the Peruvian Amazon	2018	Peru	Primary	FOOD SECURITY	10.1007/s12571-018-0815-2																					1	1	Experience-based measure with 22-items	1	1			1	1	1	1						1
40	Bashir, Muhammad Khalid; Schilizzi, Steven; Sadler, Rohan; Ali, Ghaffar	Vulnerability to food insecurity in rural Punjab, Pakistan	2018	Pakistan	Primary	BRITISH FOOD JOURNAL	10.1108/BFJ-10-2017-0597							1														0	1	Calorie intake relative to the minimum calorie requirement (from Dietary intake assessment method (seven days)). A household can only be declared food insecure if it was measured to be food deficient for several times a year	1	1		1	1					1				1
41	Islam, Abu Hayat Md. Saiful; von Braun, Joachim; Thorne-Lyman, Andrew L.; Ahmed, Akhter U.	Farm diversification and food and nutrition security in Bangladesh: empirical evidence from nationally representative household panel data	2018	Bangladesh	Secondary	FOOD SECURITY	10.1007/s12571-018-0806-3									1	1											1	3	HDDS, WDDS, FVS	1	1			1	1									1
42	Sibhatu, Kibrom T.; Qaim, Matin	Farm production diversity and dietary quality: linkages and measurement issues	2018	Indonesia, Kenya, Uganda	Secondary	FOOD SECURITY	10.1007/s12571-017-0762-3									1	1											0	2	HDDS, WDDS	1	1			1	1								1	1
43	Smith L.C., Frankenberger T.R.	Does Resilience Capacity Reduce the Negative Impact of Shocks on Household Food Security? Evidence from the 2014 Floods in Northern Bangladesh	2018	Bangladesh	Secondary	World Development	10.1016/j.worlddev.2017.07.003					1										1						0	2	HHS; FAQ	1	1		1	1	1			1					1
44	Smith M.D., Rabbitt M.P., Coleman- Jensen A.	Who are the World's Food Insecure? New Evidence from the Food and Agriculture Organization's Food Insecurity Experience Scale	2017	World (134 countries)	Secondary	World Development	10.1016/j.worlddev.2017.01.006		1																			0	1	FIES	1	1			1	1					1		1		1
45	Smith M.D., Kassa W., Winters P.	Assessing food insecurity in Latin America and the Caribbean using FAO's Food Insecurity Experience Scale	2017	Latin America and Caribbean	Secondary	Food Policy	10.1016/j.foodpol.2017.07.005		1																			0	1	FIES	1	1			1	1						1	1
46	Dibba, Lamin; Zeller, Manfred; Diagne, Aliou	The impact of new Rice for Africa (NERICA) adoption on household food security and health in the Gambia	2017	The Gambia	Primary	FOOD SECURITY	10.1007/s12571-017-0715-x												1									0	1	FCS	1	1			1	1								1
47	Wichern, Jannike; van Wijk, Mark T.; Descheemaeker, Katrien; Frelat, Romain; van Asten, Piet J. A.; Giller, Ken E.	Food availability and livelihood strategies among rural households across Uganda	2017	Uganda	Secondary	FOOD SECURITY	10.1007/s12571-017-0732-9							1														0	1	Calorie adequacy	1	1			1	1								1
48	Hjelm L., Mathiassen A., Wadhwa A.	Measuring Poverty for Food Security Analysis: Consumption-Versus Asset-Based Approaches	2016	Malawi, Nepal, Uganda, Tanzania, Madagascar	Secondary	Food and Nutrition Bulletin	10.1177/0379572116653509							1					1									2	4	FCS, calorie adequacy, share of expenditure on food, Share of calories from staples	1	1			1	1						1			1
49	Vellema W., Desiere S., D'Haese M.	Verifying Validity of the Household Dietary Diversity Score	2016	Colombia, Ecuador	Primary	Food and Nutrition Bulletin	10.1177/0379572115620966									1												0	1	HDDS	1	1			1	1						1		1
50	Islam, Asadul; Maitra, Chandana; Pakrashi, Debayan; Smyth, Russell	Microcredit Programme Participation and Household Food Security in Rural Bangladesh	2016	Bangladesh	Secondary	JOURNAL OF AGRICULTURAL ECONOMICS	10.1111/1477-9552.12151							1		1							1	1	1	1	1	1	8	Calorie adequacy (based on HCES); HDDS, FVS, anthropometric measures for children and women	1	1	1		1	1								1	1
51	Upton, Joanna B.; Cisse, Jennifer Denno; Barrett, Christopher B.	Food security as resilience: reconciling definition and measurement	2016	Kenya	Secondary	AGRICULTURAL ECONOMICS	10.1111/agec.12305									1											1	0	2	HDDS and Child MUAC	1	1	1	1	1	1		1	1					1	1
52	Ben Slimane M., Huchet-Bourdon M., Zitouna H.	The role of sectoral FDI in promoting agricultural production and improving food security	2016	Developing 55 countries	Secondary	International Economics	10.1016/j.inteco.2015.06.001																					1	1	Composite FS indicator constructed using PCA from average dietary energy supply adequacy, the average value of food production per capita, access to improved water sources and access to improved sanitation facilities	1	1	1								1	1
53	Fawole, Wasiu Olayinka; Ozkan, Burhan; Ayanrinde, Festus Ayanwole	Measuring food security status among households in Osun State, Nigeria	2016	Nigeria	Primary	BRITISH FOOD JOURNAL	10.1108/BFJ-11-2015-0425							1		1												0	2	Calorie adequacy	1	1			1	1									1
54	Mutisya, Maurice; Ngware, Moses W.; Kabiru, Caroline W.; Kandala, Ngianga-bakwin	The effect of education on household food security in two informal urban settlements in Kenya: a longitudinal analysis	2016	Kenya	Secondary	FOOD SECURITY	10.1007/s12571-016-0589-3					1																0	1	HHS (adapted)	1	1			1	1								1
55	Borch A., Kjærnes U.	The Prevalence and Risk of Food Insecurity in the Nordic Region: Preliminary Results	2016	Norway, Denmark, Sweden, Finland	Primary	Journal of Consumer Policy	10.1007/s10603-016-9316-x	1																				0	1	HFSSM (adapted)	1	1			1	1		1						1
56	Chege P.M., Ndungu Z.W., Gitonga B.M.	Food security and nutritional status of children under-five in households affected by HIV and AIDS in Kiandutu informal settlement, Kiambu County, Kenya	2016	Kenya	Primary	Journal of health, population, and nutrition	10.1186/s41043-016-0058-9									1							1	1	1			0	4	HDDS, Child anthropometry	1	1	1		1	1								1	1
57	Peng, Cheau-Jane; Lee, Meei-Shyuan; Wahlqvist, Mark L.; Pan, Wen-Harn; Lee, Wen-Chung; Lin, Chin; Guo, How-Ran	Needs-based food and nutrient security indices to monitor and modify the food supply and intakes: Taiwan, 1991-2010	2015	Taiwan	Secondary	FOOD POLICY	10.1016/j.foodpol.2015.10.006																					1	1	Food Security Indices (FSIs) and Nutrient Security Indices (NSIs), defined as the geometric means of supply-to-needs ratio (S-Nr) and intake-to-needs ratio (I-Nr), Supplies from food balance sheets and needs from intake surveys (time series data)	1	1			1	1						1
58	Matz, Julia Anna; Kalkuhl, Matthias; Abegaz, Getachew Ahmed	The short-term impact of price shocks on food security-Evidence from urban and rural Ethiopia	2015	Ethiopia	Primary	FOOD SECURITY	10.1007/s12571-015-0467-4																					4	4	Calorie adequacy, diet diversity (number of food groups consumed in a week), whether less preferred foods were eaten (in tha past 3 months), number of meals currently eaten in a household per day	1	1			1	1		1						1
59	Bimbo, Francesco; Bonanno, Alessandro; Viscecchia, Rosaria	Adult obesity, food access, and eating habits in Italy: an empirical analysis	2015	Italy	Primary	BRITISH FOOD JOURNAL	10.1108/BFJ-10-2014-0338																			1		1	2	BMI, self-reported consumption frequencies of food in a day	1	1			1	1									1
60	Arsenault, Joanne E.; Hijmans, Robert J.; Brown, Kenneth H.	Improving nutrition security through agriculture: an analytical framework based on national food balance sheets to estimate nutritional adequacy of food supplies	2015	Bangladesh, Cameroon, Senegal	Secondary	FOOD SECURITY	10.1007/s12571-015-0452-y							1														0	1	Prcentage of the population that has an adequate nutrient intake, based on FBS	1	1			1	1								1
61	Maxwell, Daniel; Vaitla, Bapu; Coates, Jennifer	How do indicators of household food insecurity measure up? An empirical comparison from Ethiopia	2014	Ethiopia	Secondary	FOOD POLICY	10.1016/j.foodpol.2014.04.003			1		1				1			1	1	1							0	6	CSI, RCSI, HFIAS, HHS, FCS, HDDS	1	1			1	1		1						1
62	Lovon, Margarita; Mathiassen, Astrid	Are the World Food Programme's food consumption groups a good proxy for energy deficiency?	2014	El Salvador, Guatemala, Honduras, Nepal, Malawi, Uganda	Secondary	FOOD SECURITY	10.1007/s12571-014-0367-z							1					1				1					0	3	FCS, Stunning, calorie adequacy	1	1	1		1	1						1		1	1
63	Salarkia, Nahid; Abdollahi, Morteza; Amini, Maryam; Neyestani, Tirang Reza	An adapted Household Food Insecurity Access Scale is a valid tool as a proxy measure of food access for use in urban Iran	2014	Iran	Primary	FOOD SECURITY	10.1007/s12571-014-0335-7			1																		0	1	HFIAS	1	1			1	1		1						1
64	Geniez, Perrine; Mathiassen, Astrid; de Pee, Saskia; Grede, Nils; Rose, Donald	Integrating food poverty and minimum cost diet methods into a single framework: A case study using a Nepalese household expenditure survey	2014	Nepal	Secondary	FOOD AND NUTRITION BULLETIN	10.1177/156482651403500201																					1	1	Integration food poverty and minimum cost diet methods	1	1			1	1								1
65	D'Souza, Anna; Jolliffe, Dean	Food Insecurity in Vulnerable Populations: Coping with Food Price Shocks in Afghanistan	2014	Afghanistan	Secondary	AMERICAN JOURNAL OF AGRICULTURAL ECONOMICS	10.1093/ajae/aat089												1									1	2	FCS, per capita daily caloric intake. Stability dimension is captured by the chnages in the Unconditional Quantile regression estimates	1	1		1	1	1								1
66	Sinyolo, Sikhulumile; Mudhara, Maxwell; Wale, Edilegnaw	Water security and rural household food security: empirical evidence from the Mzinyathi district in South Africa	2014	South Africa	Primary	FOOD SECURITY	10.1007/s12571-014-0358-0							1														0	1	Calorie adequacy	1	1			1									1
67	Ali Naser I., Jalil R., Wan Muda W.M., Wan Nik W.S., Mohd Shariff Z., Abdullah M.R.	Association between household food insecurity and nutritional outcomes among children in Northeastern of peninsular Malaysia	2014	Malaysia	Primary	Nutrition Research and Practice	10.4162/nrp.2014.8.3.304																1	1	1			1	4	10-item Radimer/Cornell hunger scale, anthropometry measures	1	1	1		1	1								1	1
68	Bashir, Muhammad Khalid; Schilizzi, Steven	How disaggregated should information be for a sound food security policy?	2013	Pakistan	Primary	FOOD SECURITY	10.1007/s12571-013-0271-y							1														0	1	Calorie adequacy. A household is considered food secure if the difference of its calorie consumption and recommended daily calorie consumption is >=0	1	1			1	1								1
69	Verpoorten, Marijke; Arora, Abhimanyu; Stoop, Nik; Swinnen, Johan	Self-reported food insecurity in Africa during the food price crisis	2013	SSA 18 countries	Secondary	FOOD POLICY	10.1016/j.foodpol.2012.12.006															1						0	1	FAQ	1	1			1							1		1
70	Hubbard L.J., Hubbard C.	Food security in the United Kingdom: External supply risks	2013	United Kingdom	Secondary	Food Policy	10.1016/j.foodpol.2013.08.006																					1	1	External food supply index based on Herfindahl–Hirschman index. It accounts for risks due to dependence on imported agricultural inputs, openness of the economy and level of self-sufficiency	1	1			1							1
71	Gregory C.A., Coleman-Jensen A.	Do high food prices increase food insecurity in the united states?	2013	USA	Secondary	Applied Economic Perspectives and Policy	10.1093/aepp/ppt024	1																				0	1	HFSSM	1	1			1	1								1
72	Smets L., Tusiime H.A., Renard R.	Food aid and household food security in a conflict situation: Empirical evidence from Northern Uganda	2013	Uganda	Secondary	Food Policy	10.1016/j.foodpol.2013.07.005																					1	1	Number of meals per day, expenditure on food	1	1			1										1
73	Bawadi H.A., Tayyem R.F., Dwairy A.N., Al-Akour N.	Prevalence of food insecurity among women in northern Jordan	2012	Jordan	Primary	Journal of Health, Population and Nutrition	10.3329/jhpn.v30i1.11276	1																				0	1	HFSSM (short-version)	1	1			1	1									1
74	Bogale, Ayalneh	Vulnerability of smallholder rural households to food insecurity in Eastern Ethiopia	2012	Ethiopia	Primary	FOOD SECURITY	10.1007/s12571-012-0208-x							1														0	1	Calorie adequacy	1	1		1	1					1				1
75	Shaw, Hillary	Food access, diet and health in the UK: an empirical study of Birmingham	2012	England	Secondary	BRITISH FOOD JOURNAL	10.1108/00070701211219577																			1		1	2	BMI, per cent with healthy eating habit (i.e. per cent eating five or more portions of fresh fruit and vegetables a day)	1	1	1												1
76	Lokosang L.B., Ramroop S., Hendriks S.L.	Establishing a robust technique for monitoring and early warning of food insecurity in post-conflict south Sudan using ordinal logistic regression	2011	South Sudan	Secondary	Agrekon	10.1080/03031853.2011.617902												1									0	1	FCS	1	1			1	1								1
77	Miller C.M., Tsoka M., Reichert K.	The impact of the Social Cash Transfer Scheme on food security in Malawi	2011	Malawi	Primary	Food Policy	10.1016/j.foodpol.2010.11.020																					1	1	Diet diversity (number of (8) food groups consumeed in the past week)	1	1			1	1								1
78	Guo B.	Household Assets and Food Security: Evidence from the Survey of Program Dynamics	2011	USA	Secondary	Journal of Family and Economic Issues	10.1007/s10834-010-9194-3	1																				0	1	HFSSM	1	1			1	1								1
Abbreviations: HFSSM, Household Food Security Survey Module; FIES, Food Insecurity Experience Scale; HFIAS, Household Food Insecurity Access Scale; ELCSA, Latin American and Caribbean Household Food Security Scale; HHS, Household Hunger Scale; GFSI, Global Food Security Index; GHI, Global Hunger Index; HDDS, Household Diet Diversity Score; WDDS, Women Dietary Diversity Score; IDDS, Individual Die…
